# Supplementary material for: In vitro inhibition of Pseudomonas aeruginosa PAO1 biofilm formation by DZ2002 through regulation of extracellular DNA and alginate production
Source: Front Cell Infect Microbiol. 2024 Jan 10;13:1333773. doi: 10.3389/fcimb.2023.1333773 (PMC10806038; doi:10.3389/fcimb.2023.1333773)
Supplement: Supplementary file 1 [file Table_1.xlsx]

## Sheet: Sheet1
day1
	0h	2h	4h	6h	8h	10h	12h	14h	16h	18h	20h	22h	24h
100uM	0.049	0.0701	0.1937	0.5733	0.6876	0.8369	1.0037	1.1199	1.1271	1.2876	1.3373	1.3168	1.3092
	0.0488	0.0693	0.19	0.5511	0.7001	0.82	0.9922	1.0948	1.1253	1.2906	1.3324	1.3061	1.2974
	0.0483	0.0702	0.187	0.5483	0.6892	0.822	0.9886	1.0862	1.127	1.2841	1.3301	1.3085	1.2921
average	0.0487	0.0698667	0.190233	0.557567	0.6923	0.8263	0.994833	1.1003	1.12647	1.28743	1.33327	1.31047	1.29957
10uM	0.0507	0.0716	0.2075	0.6148	0.7955	0.9402	1.0274	1.1573	1.2698	1.3523	1.377	1.3718	1.2517
	0.05	0.071	0.2081	0.614	0.783	0.9191	1.0104	1.1499	1.2773	1.3576	1.376	1.3675	1.2393
	0.0491	0.0708	0.2017	0.6092	0.7845	0.9169	1.0212	1.1467	1.2804	1.3562	1.3739	1.3599	1.2305
average	0.0499333	0.0711333	0.205767	0.612667	0.787667	0.9254	1.01967	1.1513	1.27583	1.35537	1.37563	1.3664	1.2405
1uM	0.0502	0.0712	0.2336	0.6549	0.8538	0.9915	1.0719	1.3651	1.298	1.4515	1.4377	1.3232	1.2978
	0.0506	0.0697	0.2232	0.6441	0.8437	0.9874	1.0721	1.3607	1.3	1.4468	1.4195	1.3281	1.2603
	0.0503	0.0706	0.2184	0.6436	0.8337	0.9893	1.0878	1.3664	1.3011	1.4514	1.4228	1.3289	1.2597
average	0.0503667	0.0705	0.225067	0.647533	0.843733	0.9894	1.07727	1.36407	1.2997	1.4499	1.42667	1.32673	1.2726
0.1uM	0.0496	0.0735	0.2227	0.665	0.8528	0.9887	1.0578	1.0782	1.3144	1.4387	1.4364	1.4445	1.4292
	0.0484	0.0704	0.2122	0.6214	0.8391	0.9686	1.057	1.0716	1.3189	1.4257	1.4384	1.4822	1.4011
	0.0483	0.0728	0.2124	0.641	0.8359	0.9591	1.0614	1.0769	1.3304	1.4196	1.4396	1.5226	1.3943
average	0.0487667	0.0722333	0.215767	0.642467	0.8426	0.972133	1.05873	1.07557	1.32123	1.428	1.43813	1.4831	1.4082
0.01uM	0.052	0.0711	0.2346	0.6553	0.8556	0.9856	1.0453	1.3942	1.2985	1.3715	1.5049	1.3467	1.2624
	0.0495	0.0707	0.2233	0.6552	0.8425	0.9619	1.0446	1.3935	1.3	1.3717	1.5047	1.3395	1.2532
	0.05	0.0698	0.2327	0.6517	0.8413	0.9522	1.0532	1.3892	1.3008	1.376	1.5026	1.3435	1.2507
average	0.0505	0.0705333	0.2302	0.654067	0.846467	0.966567	1.0477	1.3923	1.29977	1.37307	1.50407	1.34323	1.25543
Control	0.049	0.065	0.1891	0.5459	0.7053	0.863	0.961	1.2239	1.2251	1.2294	1.3113	1.2737	1.3293
	0.0487	0.0649	0.188	0.5529	0.7197	0.8037	0.9507	1.2217	1.2218	1.2272	1.3017	1.2692	1.3072
	0.048	0.0647	0.1822	0.5521	0.7162	0.8137	0.9585	1.2145	1.2315	1.2308	1.3087	1.2708	1.2982
average	0.0485667	0.0648667	0.186433	0.5503	0.713733	0.8268	0.956733	1.22003	1.22613	1.22913	1.30723	1.27123	1.31157
day2
	0h	2h	4h	6h	8h	10h	12h	14h	16h	18h	20h	22h	24h
100uM	0.057	0.069	0.181	0.632	0.789	0.931	1.161	1.213	1.291	1.384	1.315	1.292	1.291
	0.053	0.071	0.183	0.636	0.783	0.925	1.145	1.256	1.289	1.376	1.334	1.297	1.294
	0.051	0.069	0.181	0.631	0.794	0.921	1.155	1.203	1.295	1.379	1.324	1.289	1.309
average	0.0536667	0.0696667	0.181667	0.633	0.788667	0.925667	1.15367	1.224	1.29167	1.37967	1.32433	1.29267	1.298
10uM	0.063	0.076	0.193	0.607	0.821	0.921	1.213	1.311	1.351	1.381	1.332	1.286	1.305
	0.068	0.079	0.197	0.61	0.824	0.918	1.236	1.297	1.343	1.376	1.327	1.298	1.311
	0.065	0.071	0.187	0.613	0.817	0.931	1.197	1.323	1.355	1.379	1.319	1.289	1.298
average	0.0653333	0.0753333	0.192333	0.61	0.820667	0.923333	1.21533	1.31033	1.34967	1.37867	1.326	1.291	1.30467
1uM	0.068	0.086	0.223	0.611	0.845	0.921	1.178	1.334	1.417	1.409	1.376	1.318	1.288
	0.066	0.081	0.219	0.619	0.839	0.929	1.153	1.347	1.431	1.411	1.365	1.333	1.273
	0.061	0.079	0.227	0.622	0.849	0.931	1.155	1.341	1.422	1.414	1.358	1.413	1.343
average	0.065	0.082	0.223	0.617333	0.844333	0.927	1.162	1.34067	1.42333	1.41133	1.36633	1.35467	1.30133
0.1uM	0.063	0.077	0.211	0.614	0.837	0.918	1.211	1.341	1.442	1.436	1.441	1.397	1.377
	0.066	0.081	0.209	0.621	0.851	0.921	1.219	1.349	1.423	1.434	1.433	1.407	1.327
	0.061	0.088	0.207	0.619	0.835	0.904	1.197	1.337	1.425	1.421	1.417	1.402	1.282
average	0.0633333	0.082	0.209	0.618	0.841	0.914333	1.209	1.34233	1.43	1.43033	1.43033	1.402	1.32867
0.01uM	0.067	0.081	0.213	0.603	0.785	0.883	1.083	1.289	1.253	1.372	1.294	1.331	1.251
	0.064	0.079	0.217	0.603	0.755	0.867	1.081	1.293	1.262	1.375	1.288	1.339	1.259
	0.059	0.078	0.224	0.61	0.776	0.871	1.092	1.294	1.258	1.366	1.291	1.346	1.256
average	0.0633333	0.0793333	0.218	0.605333	0.772	0.873667	1.08533	1.292	1.25767	1.371	1.291	1.33867	1.25533
Control	0.061	0.076	0.171	0.621	0.815	0.933	1.151	1.311	1.332	1.418	1.381	1.432	1.353
	0.06	0.074	0.172	0.627	0.819	0.903	1.138	1.314	1.328	1.411	1.37	1.319	1.359
	0.061	0.074	0.166	0.61	0.804	0.917	1.135	1.309	1.321	1.411	1.386	1.277	1.297
average	0.0606667	0.0746667	0.169667	0.619333	0.812667	0.917667	1.14133	1.31133	1.327	1.41333	1.379	1.34267	1.33633
day3
	0h	2h	4h	6h	8h	10h	12h	14h	16h	18h	20h	22h	24h
100uM	0.049	0.061	0.179	0.593	0.819	0.951	1.252	1.323	1.334	1.339	1.333	1.412	1.401
	0.041	0.063	0.188	0.586	0.808	0.953	1.261	1.346	1.351	1.346	1.329	1.407	1.398
	0.051	0.067	0.171	0.588	0.798	0.933	1.246	1.321	1.339	1.349	1.339	1.419	1.389
average	0.047	0.0636667	0.179333	0.589	0.808333	0.945667	1.253	1.33	1.34133	1.34467	1.33367	1.41267	1.396
10uM	0.058	0.068	0.183	0.597	0.805	0.935	1.266	1.341	1.412	1.405	1.41	1.408	1.345
	0.051	0.071	0.189	0.601	0.819	0.929	1.271	1.343	1.432	1.43	1.411	1.401	1.361
	0.043	0.065	0.179	0.599	0.811	0.939	1.238	1.348	1.399	1.401	1.409	1.416	1.368
average	0.0506667	0.068	0.183667	0.599	0.811667	0.934333	1.25833	1.344	1.41433	1.412	1.41	1.40833	1.358
1uM	0.056	0.077	0.201	0.603	0.813	0.94	1.239	1.351	1.398	1.401	1.389	1.429	1.378
	0.058	0.072	0.208	0.596	0.828	0.944	1.253	1.352	1.411	1.42	1.395	1.419	1.383
	0.046	0.071	0.198	0.608	0.831	0.939	1.249	1.339	1.409	1.405	1.408	1.433	1.371
average	0.0533333	0.0733333	0.202333	0.602333	0.824	0.941	1.247	1.34733	1.406	1.40867	1.39733	1.427	1.37733
0.1uM	0.058	0.071	0.189	0.598	0.818	0.938	1.231	1.351	1.432	1.421	1.421	1.411	1.377
	0.051	0.076	0.196	0.593	0.832	0.941	1.236	1.329	1.441	1.433	1.419	1.407	1.397
	0.049	0.081	0.203	0.605	0.819	0.929	1.238	1.341	1.435	1.429	1.426	1.402	1.382
average	0.0526667	0.076	0.196	0.598667	0.823	0.936	1.235	1.34033	1.436	1.42767	1.422	1.40667	1.38533
0.01uM	0.049	0.069	0.201	0.589	0.779	0.905	1.199	1.309	1.359	1.362	1.315	1.391	1.381
	0.053	0.075	0.203	0.582	0.81	0.917	1.193	1.311	1.364	1.366	1.326	1.369	1.394
	0.049	0.081	0.199	0.597	0.809	0.901	1.202	1.319	1.357	1.349	1.329	1.376	1.386
average	0.0503333	0.075	0.201	0.589333	0.799333	0.907667	1.198	1.313	1.36	1.359	1.32333	1.37867	1.387
Control	0.043	0.079	0.183	0.608	0.805	0.941	1.234	1.326	1.402	1.409	1.379	1.399	1.371
	0.049	0.076	0.186	0.609	0.812	0.939	1.239	1.329	1.411	1.42	1.377	1.389	1.347
	0.048	0.08	0.173	0.603	0.796	0.935	1.231	1.333	1.395	1.409	1.396	1.391	1.337
average	0.0466667	0.0783333	0.180667	0.606667	0.804333	0.938333	1.23467	1.32933	1.40267	1.41267	1.384	1.393	1.35167
100uM	100uM	100uM	10uM	10uM	10uM	1uM	1uM	1uM	100nM	100nM	100nM	10nM	10nM	10nM	Control	Control	Control
0.0487	0.0536667	0.047	0.0499333	0.0653333	0.0506667	0.0503667	0.065	0.0533333	0.0487667	0.0633333	0.0526667	0.0505	0.0633333	0.0503333	0.0485667	0.0606667	0.0466667
0.0698667	0.0696667	0.0636667	0.0711333	0.0753333	0.068	0.0705	0.082	0.0733333	0.0722333	0.082	0.076	0.0705333	0.0793333	0.075	0.0648667	0.0746667	0.0783333
0.190233	0.181667	0.179333	0.205767	0.192333	0.183667	0.225067	0.223	0.202333	0.215767	0.209	0.196	0.2302	0.218	0.201	0.186433	0.169667	0.180667
0.557567	0.633	0.589	0.612667	0.61	0.599	0.647533	0.617333	0.602333	0.642467	0.618	0.598667	0.654067	0.605333	0.589333	0.5503	0.619333	0.606667
0.6923	0.788667	0.808333	0.787667	0.820667	0.811667	0.843733	0.844333	0.824	0.8426	0.841	0.823	0.846467	0.772	0.799333	0.713733	0.812667	0.804333
0.8263	0.925667	0.945667	0.9254	0.923333	0.934333	0.9894	0.927	0.941	0.972133	0.914333	0.936	0.966567	0.873667	0.907667	0.8268	0.917667	0.938333
0.994833	1.15367	1.253	1.01967	1.21533	1.25833	1.07727	1.162	1.247	1.05873	1.209	1.235	1.0477	1.08533	1.198	0.956733	1.14133	1.23467
1.1003	1.224	1.33	1.1513	1.31033	1.344	1.36407	1.34067	1.34733	1.07557	1.34233	1.34033	1.3923	1.292	1.313	1.22003	1.31133	1.32933
1.12647	1.29167	1.34133	1.27583	1.34967	1.41433	1.2997	1.42333	1.406	1.32123	1.43	1.436	1.29977	1.25767	1.36	1.22613	1.327	1.40267
1.28743	1.37967	1.34467	1.35537	1.37867	1.412	1.4499	1.41133	1.40867	1.428	1.43033	1.42767	1.37307	1.371	1.359	1.22913	1.41333	1.41267
1.33327	1.32433	1.33367	1.37563	1.326	1.41	1.42667	1.36633	1.39733	1.43813	1.43033	1.422	1.50407	1.291	1.32333	1.30723	1.379	1.384
1.31047	1.29267	1.41267	1.3664	1.291	1.40833	1.32673	1.35467	1.427	1.4831	1.402	1.40667	1.34323	1.33867	1.37867	1.27123	1.34267	1.393
1.29957	1.298	1.396	1.2405	1.30467	1.358	1.2726	1.30133	1.37733	1.4082	1.32867	1.38533	1.25543	1.25533	1.387	1.31157	1.33633	1.35167
