# Supplementary material for: In vitro inhibition of Pseudomonas aeruginosa PAO1 biofilm formation by DZ2002 through regulation of extracellular DNA and alginate production
Source: Front Cell Infect Microbiol. 2024 Jan 10;13:1333773. doi: 10.3389/fcimb.2023.1333773 (PMC10806038; doi:10.3389/fcimb.2023.1333773)
Supplement: Supplementary file 3 [file Table_3.xlsx]

## Sheet: Sheet1
lasI	n1														n2														n3
	reference gene				Target gene										reference gene				Target gene										reference gene				Target gene
	Sample Name	Target Name	CT Value	average	Sample Name	Target Name	CT Value	△ct=CT value of the target gene-Average CT value of the reference gene	△ct average of Control	△△ct=△ct-△ct average of control	2^-△△ct	average			Sample Name	Target Name	CT Value	average	Sample Name	Target Name	CT Value	△ct=CT value of the target gene-Average CT value of the reference gene	△ct average of Control	△△ct=△ct-△ct average of control	2^-△△ct	average			Sample Name	Target Name	CT Value	average	Sample Name	Target Name	CT Value	△ct=CT value of the target gene-Average CT value of the reference gene	△ct average of Control	△△ct=△ct-△ct average of control	2^-△△ct	average
	Control	rpsl	16.94	17.1233	Control	lasi	16.78	-0.343333	-0.38	0.0366667	0.974905	1.00634			Control	rpsl	15.22	15.1367	Control	lasi	16.55	1.41333	1.38833	0.025	0.982821	1.00015			Control	rpsl	18.22	18.3167	Control	lasi	17.34	-0.976667	-0.863333	-0.113333	1.08172	1.00656
	Control	rpsl	17.26		Control	lasi	16.53	-0.593333		-0.213333	1.15936				Control	rpsl	15.29		Control	lasi									Control	rpsl	18.31		Control	lasi	17.33	-0.986667		-0.123333	1.08925
	Control	rpsl	17.17		Control	lasi	16.92	-0.203333		0.176667	0.884745				Control	rpsl	14.9		Control	lasi	16.5	1.36333		-0.025	1.01748				Control	rpsl	18.42		Control	lasi	17.69	-0.626667		0.236667	0.848704
	DZ2002	rpsl	17.2	16.8933	10uM	lasi	16.35	-0.543333		-0.163333	1.11987	1.12523			DZ2002	rpsl	15.71	15.58	10uM	lasi	16.98	1.4		0.0116667	0.991946	0.961707			DZ2002	rpsl	17.72	17.6467	10uM	lasi	16.55	-1.09667		-0.233333	1.17555	1.03081
	DZ2002	rpsl	16.76		10uM	lasi	16.37	-0.523333		-0.143333	1.10445				DZ2002	rpsl	15.45		10uM	lasi	16.84	1.26		-0.128333	1.09303				DZ2002	rpsl	17.25		10uM	lasi	16.88	-0.766667		0.0966667	0.935191
	DZ2002	rpsl	16.72		10uM	lasi	16.31	-0.583333		-0.203333	1.15136				DZ2002	rpsl			10uM	lasi	17.29	1.71		0.321667	0.800145				DZ2002	rpsl	17.97		10uM	lasi	16.81	-0.836667		0.0266667	0.981686
									Control	10uM
									1.00634	1.12523
									1.00015	0.961707
									1.00656	1.03081
lasR	n1														n2														n3
	reference gene				Target gene										reference gene				Target gene										reference gene				Target gene
	Sample Name	Target Name	CT Value	average	Sample Name	Target Name	CT Value	△ct=CT value of the target gene-Average CT value of the reference gene	△ct average of Control	△△ct=△ct-△ct average of control	2^-△△ct	average			Sample Name	Target Name	CT Value	average	Sample Name	Target Name	CT Value	△ct=CT value of the target gene-Average CT value of the reference gene	△ct average of Control	△△ct=△ct-△ct average of control	2^-△△ct	average			Sample Name	Target Name	CT Value	average	Sample Name	Target Name	CT Value	△ct=CT value of the target gene-Average CT value of the reference gene	△ct average of Control	△△ct=△ct-△ct average of control	2^-△△ct	average
	Control	rpsl	16.94	17.1233	Control	lasr	17.32	0.196667	0.186667	0.01	0.993092	1.00117			Control	rpsl		15.71	Control	lasr	17.58	1.87	1.85667	0.0133333	0.990801	1.00002			Control	rpsl	14.88	14.845	Control	lasr	16.61	1.765	1.70833	0.0566667	0.961483	1.00042
	Control	rpsl	17.26		Control	lasr	17.22	0.0966667		-0.09	1.06437				Control	rpsl	15.64		Control	lasr	17.56	1.85		-0.00666667	1.00463				Control	rpsl			Control	lasr	16.54	1.695		-0.0133333	1.00928
	Control	rpsl	17.17		Control	lasr	17.39	0.266667		0.08	0.946058				Control	rpsl	15.78		Control	lasr	17.56	1.85		-0.00666667	1.00463				Control	rpsl	14.81		Control	lasr	16.51	1.665		-0.0433333	1.03049
	DZ2002	rpsl	17.2	16.8933	10uM	lasr	17.3	0.406667		0.22	0.858565	0.855718			DZ2002	rpsl	15.92	15.8233	10uM	lasr	17.8	1.97667		0.12	0.920188	0.907924			DZ2002	rpsl	14.72	14.72	10uM	lasr	16.5	1.78		0.0716667	0.951538	0.99863
	DZ2002	rpsl	16.76		10uM	lasr	17.22	0.326667		0.14	0.907519				DZ2002	rpsl	15.8		10uM	lasr	17.78	1.95667		0.1	0.933033				DZ2002	rpsl			10uM	lasr	16.56	1.84		0.131667	0.912776
	DZ2002	rpsl	16.72		10uM	lasr	17.4	0.506667		0.32	0.80107				DZ2002	rpsl	15.75		10uM	lasr	17.88	2.05667		0.2	0.870551				DZ2002	rpsl	14.72		10uM	lasr	16.25	1.53		-0.178333	1.13158
									Control	10uM
									1.00117	0.855718
									1.00002	0.907924
									1.00042	0.99863
rhII	n1														n2														n3
	reference gene				Target gene										reference gene				Target gene										reference gene				Target gene
	Sample Name	Target Name	CT Value	average	Sample Name	Target Name	CT Value	△ct=CT value of the target gene-Average CT value of the reference gene	△ct average of Control	△△ct=△ct-△ct average of control	2^-△△ct	average			Sample Name	Target Name	CT Value	average	Sample Name	Target Name	CT Value	△ct=CT value of the target gene-Average CT value of the reference gene	△ct average of Control	△△ct=△ct-△ct average of control	2^-△△ct	average			Sample Name	Target Name	CT Value	average	Sample Name	Target Name	CT Value	△ct=CT value of the target gene-Average CT value of the reference gene	△ct average of Control	△△ct=△ct-△ct average of control	2^-△△ct	average
	Control	rpsl	16.94	17.1233	Control	rhii	18.48	1.35667	1.31667	0.04	0.972655	1.00151			Control	rpsl	15.22	15.1367	Control	rhii	19.33	4.19333	4.20667	-0.0133333	1.00928	1.00016			Control	rpsl	16.06	16.2967	Control	rhii	19.26	2.96333	3.00667	-0.0433333	1.03049	1.00055
	Control	rpsl	17.26		Control	rhii	18.51	1.38667		0.07	0.952638				Control	rpsl	15.29		Control	rhii	19.32	4.18333		-0.0233333	1.0163				Control	rpsl	16.15		Control	rhii	19.37	3.07333		0.0666667	0.954842
	Control	rpsl	17.17		Control	rhii	18.33	1.20667		-0.11	1.07923				Control	rpsl	14.9		Control	rhii	19.38	4.24333		0.0366667	0.974905				Control	rpsl	16.68		Control	rhii	19.28	2.98333		-0.0233333	1.0163
	DZ2002	rpsl	17.2	16.8933	10uM	rhii	18.5	1.60667		0.29	0.817902	1.05998			DZ2002	rpsl	15.71	15.58	10uM	rhii	19.6	4.02		-0.186667	1.13813	1.17037			DZ2002	rpsl	17.17	17.3067	10uM	rhii	20.41	3.10333		0.0966667	0.935191	0.944274
	DZ2002	rpsl	16.76		10uM	rhii	17.96	1.06667		-0.25	1.18921				DZ2002	rpsl	15.45		10uM	rhii	19.53	3.95		-0.256667	1.19472				DZ2002	rpsl	17.33		10uM	rhii	20.34	3.03333		0.0266667	0.981686
	DZ2002	rpsl	16.72		10uM	rhii	17.98	1.08667		-0.23	1.17283				DZ2002	rpsl			10uM	rhii	19.55	3.97		-0.236667	1.17827				DZ2002	rpsl	17.42		10uM	rhii	20.44	3.13333		0.126667	0.915945
									Control	10uM
									1.00151	1.05998
									1.00016	1.17037
									1.00055	0.944274
	n1														n2														n3
rhIR	reference gene				Target gene										reference gene				Target gene										reference gene				Target gene
	Sample Name	Target Name	CT Value	average	Sample Name	Target Name	CT Value	△ct=CT value of the target gene-Average CT value of the reference gene	△ct average of Control	△△ct=△ct-△ct average of control	2^-△△ct	average			Sample Name	Target Name	CT Value	average	Sample Name	Target Name	CT Value	△ct=CT value of the target gene-Average CT value of the reference gene	△ct average of Control	△△ct=△ct-△ct average of control	2^-△△ct	average			Sample Name	Target Name	CT Value	average	Sample Name	Target Name	CT Value	△ct=CT value of the target gene-Average CT value of the reference gene	△ct average of Control	△△ct=△ct-△ct average of control	2^-△△ct	average
	Control	rpsl	16.94	17.1233	Control	rhir	18.71	1.58667	1.51333	0.0733333	0.950439	1.00064			Control	rpsl	15.22	15.1367	Control	rhir	19.71	4.57333	4.53	0.0433333	0.97041	1.00114			Control	rpsl		15.45	Control	rhir	18.69	3.24	3.14	0.1	0.933033	1.0016
	Control	rpsl	17.26		Control	rhir	18.6	1.47667		-0.0366667	1.02574				Control	rpsl	15.29		Control	rhir	19.72	4.58333		0.0533333	0.963707				Control	rpsl	15.38		Control	rhir	18.59	3.14		0	1
	Control	rpsl	17.17		Control	rhir	18.6	1.47667		-0.0366667	1.02574				Control	rpsl	14.9		Control	rhir	19.57	4.43333		-0.0966667	1.0693				Control	rpsl	15.52		Control	rhir	18.49	3.04		-0.1	1.07177
	DZ2002	rpsl	17.2	16.8933	10uM	rhir	18.27	1.37667		-0.136667	1.09936	1.11091			DZ2002	rpsl	15.71	15.58	10uM	rhir	20.45	4.87		0.34	0.790041	0.807463			DZ2002	rpsl	15.59	15.53	10uM	rhir						1.05387
	DZ2002	rpsl	16.76		10uM	rhir									DZ2002	rpsl	15.45		10uM	rhir	20.33	4.75		0.22	0.858565				DZ2002	rpsl			10uM	rhir	18.64	3.11		-0.03	1.02101
	DZ2002	rpsl	16.72		10uM	rhir	18.24	1.34667		-0.166667	1.12246				DZ2002	rpsl			10uM	rhir	20.48	4.9		0.37	0.773782				DZ2002	rpsl	15.47		10uM	rhir	18.55	3.02		-0.12	1.08673
									Control	10uM
									1.00064	1.11091
									1.00114	0.807463
									1.0016	1.05387
Statistical analysis		lasI				lasR				rhII				rhIR
		Table Analyzed	Data 1			Table Analyzed	Data 1			Table Analyzed	Data 1			Table Analyzed	Data 1
		Column B	10uM			Column B	10uM			Column B	10uM			Column B	10uM
		vs.	vs.			vs.	vs.			vs.	vs.			vs.	vs.
		Column A	Control			Column A	Control			Column A	Control			Column A	Control
		Unpaired t test with Welch's correction				Unpaired t test with Welch's correction				Unpaired t test with Welch's correction				Unpaired t test with Welch's correction
		P value	0.5383			P value	0.1962			P value	0.4715			P value	0.9214
		P value summary	ns			P value summary	ns			P value summary	ns			P value summary	ns
		Significantly different? (P < 0.05)	No			Significantly different? (P < 0.05)	No			Significantly different? (P < 0.05)	No			Significantly different? (P < 0.05)	No
		One- or two-tailed P value?	Two-tailed			One- or two-tailed P value?	Two-tailed			One- or two-tailed P value?	Two-tailed			One- or two-tailed P value?	Two-tailed
		Welch-corrected t, df	t=0.7356 df=2.008			Welch-corrected t, df	t=1.911 df=2.000			Welch-corrected t, df	t=0.8804 df=2.000			Welch-corrected t, df	t=0.1115 df=2.000
		How big is the difference?				How big is the difference?				How big is the difference?				How big is the difference?
		Mean ± SEM of column A	1.004 ± 0.002100 N=3			Mean ± SEM of column A	1.001 ± 0.0003378 N=3			Mean ± SEM of column A	1.001 ± 0.0003993 N=3			Mean ± SEM of column A	1.001 ± 0.0002775 N=3
		Mean ± SEM of column B	1.039 ± 0.04739 N=3			Mean ± SEM of column B	0.9208 ± 0.04175 N=3			Mean ± SEM of column B	1.058 ± 0.06527 N=3			Mean ± SEM of column B	0.9907 ± 0.09311 N=3
		Difference between means	0.03490 ± 0.04744			Difference between means	-0.07978 ± 0.04175			Difference between means	0.05747 ± 0.06528			Difference between means	-0.01038 ± 0.09311
		95% confidence interval	-0.1685 to 0.2382			95% confidence interval	-0.2594 to 0.09984			95% confidence interval	-0.2234 to 0.3383			95% confidence interval	-0.4110 to 0.3902
		R square	0.2123			R square	0.6461			R square	0.2793			R square	0.006173
		F test to compare variances				F test to compare variances				F test to compare variances				F test to compare variances
		F,DFn, Dfd	509.1, 2, 2			F,DFn, Dfd	15280, 2, 2			F,DFn, Dfd	26723, 2, 2			F,DFn, Dfd	112585, 2, 2
		P value	0.0039			P value	0.0001			P value	< 0.0001			P value	< 0.0001
		P value summary	**			P value summary	***			P value summary	****			P value summary	****
		Significantly different? (P < 0.05)	Yes			Significantly different? (P < 0.05)	Yes			Significantly different? (P < 0.05)	Yes			Significantly different? (P < 0.05)	Yes
