# Supplementary material for: In vitro inhibition of Pseudomonas aeruginosa PAO1 biofilm formation by DZ2002 through regulation of extracellular DNA and alginate production
Source: Front Cell Infect Microbiol. 2024 Jan 10;13:1333773. doi: 10.3389/fcimb.2023.1333773 (PMC10806038; doi:10.3389/fcimb.2023.1333773)
Supplement: Supplementary file 4 [file Table_4.xlsx]

## Sheet: Sheet1
20230828								20230829								20230830
	Control 1	Control 2	Control 3	10uM1	10uM2	10uM3			Control 1	Control 2	Control 3	10uM1	10uM2	10uM3			Control 1	Control 2	Control 3	10uM1	10uM2	10uM3
	0.1109	0.1102	0.1164	0.0842	0.088	0.087			0.1452	0.1516	0.1724	0.1021	0.1148	0.1013			0.1369	0.1458	0.1502	0.1355	0.1219	0.1245
	0.1136	0.1155	0.1125	0.0842	0.0857	0.0853			0.1353	0.1484	0.1694	0.0987	0.113	0.1018			0.1402	0.148	0.1485	0.1381	0.121	0.1284
	0.1127	0.1136	0.1133	0.0853	0.087	0.0875			0.1364	0.154	0.1677	0.0988	0.1145	0.1011			0.1398	0.1486	0.149	0.1438	0.1224	0.1261
average	0.1124	0.1131	0.114067	0.0845667	0.0869	0.0866		average	0.138967	0.151333	0.169833	0.0998667	0.1141	0.1014		average	0.138967	0.147467	0.149233	0.139133	0.121767	0.126333
	Control	10uM
	0.1124	0.0845667
	0.1131	0.0869
	0.114067	0.0866
	0.138967	0.0998667
	0.151333	0.1141
	0.169833	0.1014
	0.138967	0.139133
	0.147467	0.121767
	0.149233	0.126333
Statistical analysis
	Table Analyzed	Data 1
	Column B	10uM
	vs.	vs.
	Column A	Control
	Unpaired t test
	P value	0.005
	P value summary	**
	Significantly different? (P < 0.05)	Yes
	One- or two-tailed P value?	Two-tailed
	t, df	t=3.255 df=16
	How big is the difference?
	Mean ± SEM of column A	0.1373 ± 0.006721 N=9
	Mean ± SEM of column B	0.1067 ± 0.006540 N=9
	Difference between means	-0.03052 ± 0.009378
	95% confidence interval	-0.05040 to -0.01064
	R square	0.3983
	F test to compare variances
	F,DFn, Dfd	1.056, 8, 8
	P value	0.9405
	P value summary	ns
	Significantly different? (P < 0.05)	No
