# Supplementary material for: In vitro inhibition of Pseudomonas aeruginosa PAO1 biofilm formation by DZ2002 through regulation of extracellular DNA and alginate production
Source: Front Cell Infect Microbiol. 2024 Jan 10;13:1333773. doi: 10.3389/fcimb.2023.1333773 (PMC10806038; doi:10.3389/fcimb.2023.1333773)
Supplement: Supplementary file 5 [file Table_5.xlsx]

## Sheet: Sheet1
algD	1														2														3
	reference gene				Target gene										reference gene				Target gene										reference gene				Target gene
	Sample Name	Target Name	CT Value	average	Sample Name	Target Name	CT Value	△ct=CT value of the target gene-Average CT value of the reference gene	△ct average of Control	△△ct=△ct-△ct average of control	2^-△△ct	average			Sample Name	Target Name	CT Value	average	Sample Name	Target Name	CT Value	△ct=CT value of the target gene-Average CT value of the reference gene	△ct average of Control	△△ct=△ct-△ct average of control	2^-△△ct	average			Sample Name	Target Name	CT Value	average	Sample Name	Target Name	CT Value	△ct=CT value of the target gene-Average CT value of the reference gene	△ct average of Control	△△ct=△ct-△ct average of control	2^-△△ct	average
	Control	rpsl	15.75	15.2533	Control	algd	26.22	10.9667	10.9267	0.04	0.972655	1.01206			Control	rpsl	15.78	15.6933	Control	algd	25.76	10.0667	9.91333	0.153333	0.899171	1.0032			Control	rpsl		15.79	Control	algd	18.37	2.58	2.71	-0.13	1.09429	1.09429
	Control	rpsl	15.14		Control	algd	25.89	10.6367		-0.29	1.22264				Control	rpsl	15.59		Control	algd	25.48	9.78667		-0.126667	1.09177				Control	rpsl	15.93		Control	algd
	Control	rpsl	14.87		Control	algd	26.43	11.1767		0.25	0.840896				Control	rpsl	15.71		Control	algd	25.58	9.88667		-0.0266667	1.01866				1uM	rpsl	15.18		1uM	algd	18.31	2.83667		0.126667	0.915945
	10uM	rpsl	15.59	15.65	10uM	algd	26.96	11.31		0.383333	0.766664	0.707487			10uM	rpsl	16.5	16.19	10uM	algd						0.806799			10uM	rpsl	15.58	15.6633	10uM	algd	18.56	2.89667		0.186667	0.878633	0.872585
	10uM	rpsl	15.97		10uM	algd	27.34	11.69		0.763333	0.589134				10uM	rpsl	16.48		10uM	algd	26.49	10.3		0.386667	0.764895				10uM	rpsl	15.67		10uM	algd
	10uM	rpsl	15.39		10uM	algd	26.96	11.31		0.383333	0.766664				10uM	rpsl	15.59		10uM	algd	26.34	10.15		0.236667	0.848704				10uM	rpsl	15.74		10uM	algd	18.58	2.91667		0.206667	0.866537
										Control	10uM
										1.01206	0.707487
										1.0032	0.806799
										1.00406	0.872585
algR	1														2														3
	reference gene				Target gene										reference gene				Target gene										reference gene				Target gene
	Sample Name	Target Name	CT Value	average	Sample Name	Target Name	CT Value	△ct=CT value of the target gene-Average CT value of the reference gene	△ct average of Control	△△ct=△ct-△ct average of control	2^-△△ct	average			Sample Name	Target Name	CT Value	average	Sample Name	Target Name	CT Value	△ct=CT value of the target gene-Average CT value of the reference gene	△ct average of Control	△△ct=△ct-△ct average of control	2^-△△ct	average			Sample Name	Target Name	CT Value	average	Sample Name	Target Name	CT Value	△ct=CT value of the target gene-Average CT value of the reference gene	△ct average of Control	△△ct=△ct-△ct average of control	2^-△△ct	average
	Control	rpsl	15.75	15.2533	Control	algr	17.66	2.40667	2.50167	-0.095	1.06807	1.02705			Control	rpsl	15.96	15.9533	Control	algr	18.27	2.31667	1.99167	0.325	0.798298	0.937131			Control	rpsl	14.66	14.6067	Control	algr	17.31	2.70333	2.91333	-0.21	1.15669	1.05743
	Control	rpsl	15.14		Control	algr	17.59	2.33667		-0.165	1.12117				Control	rpsl	15.69		Control	algr	17.78	1.82667		-0.165	1.12117				Control	rpsl	14.16		Control	algr	17.7	3.09333		0.18	0.882703
	Control	rpsl	14.87		Control	algr	17.92	2.66667		0.165	0.891929				Control	rpsl	16.21		Control	algr	18.11	2.15667		0.165	0.891929				Control	rpsl	15		Control	algr	17.34	2.73333		-0.18	1.13288
	10uM	rpsl	15.59	15.65	10uM	algr	19.35	3.7		1.19833	0.435778	0.431077			10uM	rpsl	15.41	15.33	10uM	algr	18.96	3.63		1.63833	0.321227	0.327296			10uM	rpsl		13.99	10uM	algr	17.45	3.46		0.546667	0.6846	0.706462
	10uM	rpsl	15.97		10uM	algr	19.44	3.79		1.28833	0.409424				10uM	rpsl	15.29		10uM	algr	18.89	3.56		1.56833	0.337198				10uM	rpsl	14.18		10uM	algr	17.47	3.48		0.566667	0.675175
	10uM	rpsl	15.39		10uM	algr	19.31	3.66		1.15833	0.44803				10uM	rpsl	15.29		10uM	algr	18.95	3.62		1.62833	0.323462				10uM	rpsl	13.8		10uM	algr	17.3	3.31		0.396667	0.759611
										Control	10uM
										1.02705	0.431077
										0.937131	0.327296
										1.05743	0.706462
algU	1														2														3
	reference gene				Target gene										reference gene				Target gene										reference gene				Target gene
	Sample Name	Target Name	CT Value	average	Sample Name	Target Name	CT Value	△ct=CT value of the target gene-Average CT value of the reference gene	△ct average of Control	△△ct=△ct-△ct average of control	2^-△△ct	average			Sample Name	Target Name	CT Value	average	Sample Name	Target Name	CT Value	△ct=CT value of the target gene-Average CT value of the reference gene	△ct average of Control	△△ct=△ct-△ct average of control	2^-△△ct	average			Sample Name	Target Name	CT Value	average	Sample Name	Target Name	CT Value	△ct=CT value of the target gene-Average CT value of the reference gene	△ct average of Control	△△ct=△ct-△ct average of control	2^-△△ct	average
	Control	rpsl	15.78	15.5267	Control	algu	26.98	11.4533	11.3967	0.0566667	0.961483	1.00071			Control	rpsl	15.96	15.9533	Control	algu	22.51	6.55667	7	-0.443333	1.35974	1.03019			Control	rpsl	14.66	14.6067	Control	algu			8.59833			1.0133
	Control	rpsl	15.55		Control	algu	26.85	11.3233		-0.0733333	1.05214				Control	rpsl	15.69		Control	algu	22.98	7.02667		0.0266667	0.981686				Control	rpsl	14.16		Control	algu	23.44	8.83333		0.235	0.849685
	Control	rpsl	15.25		Control	algu	26.94	11.4133		0.0166667	0.988514				Control	rpsl	16.21		Control	algu	23.37	7.41667		0.416667	0.749154				Control	rpsl	15		Control	algu	22.97	8.36333		-0.235	1.17691
	10uM	rpsl	15.79	15.7767	10uM	algu	28.43	12.6533		1.25667	0.41851	0.36406			10uM	rpsl	15.41	15.33	10uM	algu	25.84	10.51		3.51	0.0877778	0.0997428			10uM	rpsl		13.99	10uM	algu	24.92	10.93		2.33167	0.198654
	10uM	rpsl	15.79		10uM	algu	28.89	13.1133		1.71667	0.304251				10uM	rpsl	15.29		10uM	algu	27.18	11.85		4.85	0.034674				10uM	rpsl	14.18		10uM	algu
	10uM	rpsl	15.75		10uM	algu	28.61	12.8333		1.43667	0.36942				10uM	rpsl	15.29		10uM	algu	24.83	9.5		2.5	0.176777				10uM	rpsl	13.8		10uM	algu	24.77	10.78		2.18167	0.220421	0.209538
										Control	10uM
										1.00071	0.36406
										1.03019	0.0997428
										1.0133	0.209538
Statistical analysis	algD				algR				algU
	Table Analyzed	Data 1			Table Analyzed	Data 1			Table Analyzed	Data 1
	Column B	10uM			Column B	10uM			Column B	10uM
	vs.	vs.			vs.	vs.			vs.	vs.
	Column A	Control			Column A	Control			Column A	Control
	Unpaired t test with Welch's correction				Unpaired t test				Unpaired t test with Welch's correction
	P value	0.0477			P value	0.012			P value	0.0086
	P value summary	*			P value summary	*			P value summary	**
	Significantly different? (P < 0.05)	Yes			Significantly different? (P < 0.05)	Yes			Significantly different? (P < 0.05)	Yes
	One- or two-tailed P value?	Two-tailed			One- or two-tailed P value?	Two-tailed			One- or two-tailed P value?	Two-tailed
	Welch-corrected t, df	t=4.386 df=2.014			t, df	t=4.370 df=4			Welch-corrected t, df	t=10.24 df=2.050
	How big is the difference?				How big is the difference?				How big is the difference?
	Mean ± SEM of column A	1.006 ± 0.002822 N=3			Mean ± SEM of column A	1.007 ± 0.03612 N=3			Mean ± SEM of column A	1.015 ± 0.008541 N=3
	Mean ± SEM of column B	0.7956 ± 0.04799 N=3			Mean ± SEM of column B	0.4883 ± 0.1131 N=3			Mean ± SEM of column B	0.2244 ± 0.07667 N=3
	Difference between means	-0.2108 ± 0.04807			Difference between means	-0.5189 ± 0.1188			Difference between means	-0.7903 ± 0.07714
	95% confidence interval	-0.4163 to -0.005348			95% confidence interval	-0.8486 to -0.1892			95% confidence interval	-1.115 to -0.4660
	R square	0.9052			R square	0.8268			R square	0.9808
	F test to compare variances				F test to compare variances				F test to compare variances
	F,DFn, Dfd	289.1, 2, 2			F,DFn, Dfd	9.812, 2, 2			F,DFn, Dfd	80.58, 2, 2
	P value	0.0069			P value	0.185			P value	0.0245
	P value summary	**			P value summary	ns			P value summary	*
	Significantly different? (P < 0.05)	Yes			Significantly different? (P < 0.05)	No			Significantly different? (P < 0.05)	Yes
