# Supplementary material for: In vitro inhibition of Pseudomonas aeruginosa PAO1 biofilm formation by DZ2002 through regulation of extracellular DNA and alginate production
Source: Front Cell Infect Microbiol. 2024 Jan 10;13:1333773. doi: 10.3389/fcimb.2023.1333773 (PMC10806038; doi:10.3389/fcimb.2023.1333773)
Supplement: Supplementary file 6 [file Table_6.xlsx]

## Sheet: Sheet1
area(cm2)
	Control1	5.96512			Control1	5.46252			Control1	5.54565
	Control2	5.06693			Control2	4.70608			Control2	6.1481
	10uM1	2.47706			10uM3	2.03242			10uM5	2.94354
	10uM2	1.85162			10uM4	2.10917			10uM6	1.89256
	Control	10uM
	5.96512	2.47706
	5.06693	1.85162
	5.46252	2.03242
	4.70608	2.10917
	5.54565	2.94354
	6.1481	1.89256
Statistical analysis
	Table Analyzed	swarming
	Column B	DZ2002
	vs.	vs.
	Column A	Control
	Unpaired t test
	P value	< 0.0001
	P value summary	***
	Significantly different? (P < 0.05)	Yes
	One- or two-tailed P value?	Two-tailed
	t, df	t=11.70 df=10
	How big is the difference?
	Mean ± SEM of column A	5.482 ± 0.2203 N=6
	Mean ± SEM of column B	2.218 ± 0.1713 N=6
	Difference between means	-3.265 ± 0.2790
	95% confidence interval	-3.886 to -2.643
	R square	0.9319
	F test to compare variances
	F,DFn, Dfd	1.654, 5, 5
	P value	0.594
	P value summary	ns
	Significantly different? (P < 0.05)	No
