# Supplementary material for: In vitro inhibition of Pseudomonas aeruginosa PAO1 biofilm formation by DZ2002 through regulation of extracellular DNA and alginate production
Source: Front Cell Infect Microbiol. 2024 Jan 10;13:1333773. doi: 10.3389/fcimb.2023.1333773 (PMC10806038; doi:10.3389/fcimb.2023.1333773)
Supplement: Supplementary file 7 [file Table_7.xlsx]

## Sheet: Sheet1
The grayscale values		DNase1				DZ2002				DNase1+DZ2002				Control			average grayscale value of the control group
		n1	n2	n3		n1	n2	n3		n1	n2	n3		n1	n2	n3
20230825	the first stripe	25809.7	29585.3	28117.5		27430.9	27703.4	26084.6		20376.6	17096	22332.4		45491.1	33902.6	35081.1
	the second stripe	18774.7	24943.6	23812.9		20516.5	24327.4	30975.8		21680	16988.2	19641.9		35745	39016.7	40103.5
	sum of two stripes	44584.4	54528.9	51930.3		47947.3	52030.9	57060.4		42056.6	34084.1	41974.3		81236.1	72919.2	75184.6	76446.6
	sum of two stripes/ average grayscale value of the control group	0.58321	0.713294	0.679302		0.6272	0.680617	0.746408		0.550144	0.445855	0.549067		1.06265	0.953858	0.983491
		n4	n5	n6		n4	n5	n6		n4	n5	n6		n4	n5	n6
20230829	the first stripe	42117.9	39138.6	32388.4		11023.8	10446.5	14562.7		8342.12	5308.37	3999.15		41539.9	42693.3	42156.1
	the second stripe	35905.7	37159	34747.1		10818	12043.7	12374		9895.12	8213.78	8964.66		39747.7	44629.8	48011.4
	sum of two stripes	78023.6	76297.6	67135.5		21841.8	22490.2	26936.7		18237.2	13522.1	12963.8		81287.5	87323.2	90167.5	86259.4
	sum of two stripes/ average grayscale value of the control group	0.904523	0.884513	0.778297		0.25321	0.260727	0.312275		0.211423	0.156761	0.150289		0.942361	1.01233	1.04531
		n7	n8	n9		n7	n8	n9		n7	n8	n9		n7	n8	n9
20230831	the first stripe	26543.9	19860.2	27032.8		22494.4	24779.1	24791.7		11670.3	18216.9	25083		25734.5	27281.2	26732.8
	the second stripe	22832.2	27788.7	26028.5		18634.7	34415	26103.8		22507.8	27970.1	31753		37164.8	37265.1	36487.5
	sum of two stripes	49376.1	47649	53061.3		41129.1	59194.1	50895.5		34178.1	46187	56835.9		62899.3	64546.3	63220.4	63555.3
	sum of two stripes/ average grayscale value of the control group	0.776899	0.749724	0.834884		0.647138	0.93138	0.800806		0.537769	0.726721	0.894274		0.989678	1.01559	0.99473
		DNase1	DZ2002	DNase1+DZ2002	Control
		0.58321	0.6272	0.550144	1.06265
		0.713294	0.680617	0.445855	0.953858
		0.679302	0.746408	0.549067	0.983491
		0.904523	0.25321	0.211423	0.942361
		0.884513	0.260727	0.156761	1.01233
		0.778297	0.312275	0.150289	1.04531
		0.776899	0.647138	0.537769	0.989678
		0.749724	0.93138	0.726721	1.01559
		0.834884	0.800806	0.894274	0.99473
Statistical analysis
	Table Analyzed	Data 1				Table Analyzed	Data 1				Table Analyzed	Data 1				Table Analyzed	Data 1				Table Analyzed	Data 1
	Column B	Control				Column B	Control				Column B	Control				Column B	DNase1-DZ2002				Column B	DNase1-DZ2002
	vs.	vs.				vs.	vs.				vs.	vs.				vs.	vs.				vs.	vs.
	Column A	DNase1				Column A	DZ2002				Column A	DNase1-DZ2002				Column A	DNase1				Column A	DZ2002
	Unpaired t test with Welch's correction					Unpaired t test with Welch's correction					Unpaired t test with Welch's correction					Unpaired t test with Welch's correction					Unpaired t test
	P value	< 0.0001				P value	0.001				P value	0.0002				P value	0.0086				P value	0.349
	P value summary	****				P value summary	***				P value summary	***				P value summary	**				P value summary	ns
	Significantly different? (P < 0.05)	Yes				Significantly different? (P < 0.05)	Yes				Significantly different? (P < 0.05)	Yes				Significantly different? (P < 0.05)	Yes				Significantly different? (P < 0.05)	No
	One- or two-tailed P value?	Two-tailed				One- or two-tailed P value?	Two-tailed				One- or two-tailed P value?	Two-tailed				One- or two-tailed P value?	Two-tailed				One- or two-tailed P value?	Two-tailed
	Welch-corrected t, df	t=6.428 df=10.33				Welch-corrected t, df	t=4.942 df=8.394				Welch-corrected t, df	t=6.112 df=8.368				Welch-corrected t, df	t=3.230 df=10.42				t, df	t=0.9647 df=16
	How big is the difference?					How big is the difference?					How big is the difference?					How big is the difference?					How big is the difference?
	Mean ± SEM of column A	0.7672 ± 0.03379 N=9				Mean ± SEM of column A	0.5844 ± 0.08308 N=9				Mean ± SEM of column A	0.4691 ± 0.08587 N=9				Mean ± SEM of column A	0.7672 ± 0.03379 N=9				Mean ± SEM of column A	0.5844 ± 0.08308 N=9
	Mean ± SEM of column B	1.000 ± 0.01303 N=9				Mean ± SEM of column B	1.000 ± 0.01303 N=9				Mean ± SEM of column B	1.000 ± 0.01303 N=9				Mean ± SEM of column B	0.4691 ± 0.08587 N=9				Mean ± SEM of column B	0.4691 ± 0.08587 N=9
	Difference between means	0.2328 ± 0.03622				Difference between means	0.4156 ± 0.08410				Difference between means	0.5309 ± 0.08686				Difference between means	-0.2980 ± 0.09228				Difference between means	-0.1153 ± 0.1195
	95% confidence interval	0.1525 to 0.3132				95% confidence interval	0.2232 to 0.6079				95% confidence interval	0.3321 to 0.7296				95% confidence interval	-0.5025 to -0.09354				95% confidence interval	-0.3686 to 0.1380
	R square	0.8				R square	0.7442				R square	0.817				R square	0.5003				R square	0.05497
	F test to compare variances					F test to compare variances					F test to compare variances					F test to compare variances					F test to compare variances
	F,DFn, Dfd	6.721, 8, 8				F,DFn, Dfd	40.63, 8, 8				F,DFn, Dfd	43.41, 8, 8				F,DFn, Dfd	6.459, 8, 8				F,DFn, Dfd	1.068, 8, 8
	P value	0.0142				P value	< 0.0001				P value	< 0.0001				P value	0.0161				P value	0.9278
	P value summary	*				P value summary	****				P value summary	****				P value summary	*				P value summary	ns
	Significantly different? (P < 0.05)	Yes				Significantly different? (P < 0.05)	Yes				Significantly different? (P < 0.05)	Yes				Significantly different? (P < 0.05)	Yes				Significantly different? (P < 0.05)	No
