# Supplementary material for: In vitro inhibition of Pseudomonas aeruginosa PAO1 biofilm formation by DZ2002 through regulation of extracellular DNA and alginate production
Source: Front Cell Infect Microbiol. 2024 Jan 10;13:1333773. doi: 10.3389/fcimb.2023.1333773 (PMC10806038; doi:10.3389/fcimb.2023.1333773)
Supplement: Supplementary file 8 [file Table_8.xlsx]

## Sheet: Sheet1
eDNA content(ng/ul)
Dnase I	DZ2002	DNase I+DZ2002	Control
144	168.6	121.5	219.7
162.5	150	118	192.4
173.1	136.5	95.5	168.2
182.3	155.6	143.3	237
159.4	144.9	117.7	186.4
165.7	175.4	131.2	223.1
Statistical analysis
		Table Analyzed	Data 1			Table Analyzed	Data 1			Table Analyzed	Data 2			Table Analyzed	Data 1			Table Analyzed	Data 1
		Column B	Control			Column B	Control			Column B	Control			Column B	DNase I -DZ2002			Column B	DNase I -DZ2002
		vs.	vs.			vs.	vs.			vs.	vs.			vs.	vs.			vs.	vs.
		Column A	DNase I			Column A	DZ2002			Column A	DNase I -DZ2002			Column A	DNase I			Column A	DZ2002
		Unpaired t test				Unpaired t test				Unpaired t test				Unpaired t test				Unpaired t test
		P value	0.0074			P value	0.0024			P value	<0.0001			P value	0.0004			P value	0.0032
		P value summary	**			P value summary	**			P value summary	****			P value summary	***			P value summary	**
		Significantly different (P < 0.05)?	Yes			Significantly different (P < 0.05)?	Yes			Significantly different (P < 0.05)?	Yes			Significantly different (P < 0.05)?	Yes			Significantly different (P < 0.05)?	Yes
		One- or two-tailed P value?	Two-tailed			One- or two-tailed P value?	Two-tailed			One- or two-tailed P value?	Two-tailed			One- or two-tailed P value?	Two-tailed			One- or two-tailed P value?	Two-tailed
		t, df	t=3.351, df=10			t, df	t=4.027, df=10			t, df	t=6.655, df=10			t, df	t=5.158, df=10			t, df	t=3.844, df=10
		How big is the difference?				How big is the difference?				How big is the difference?				How big is the difference?				How big is the difference?
		Mean of column A	164.5			Mean of column A	155.2			Mean of column A	121.2			Mean of column A	164.5			Mean of column A	155.2
		Mean of column B	204.5			Mean of column B	204.5			Mean of column B	204.5			Mean of column B	121.2			Mean of column B	121.2
		Difference between means (B - A) ± SEM	39.97 ± 11.93			Difference between means (B - A) ± SEM	49.30 ± 12.24			Difference between means (B - A) ± SEM	83.27 ± 12.51			Difference between means (B - A) ± SEM	-43.30 ± 8.394			Difference between means (B - A) ± SEM	-33.97 ± 8.836
		95% confidence interval	13.39 to 66.54			95% confidence interval	22.02 to 76.58			95% confidence interval	55.39 to 111.1			95% confidence interval	-62.00 to -24.60			95% confidence interval	-53.65 to -14.28
		R squared (eta squared)	0.529			R squared (eta squared)	0.6186			R squared (eta squared)	0.8158			R squared (eta squared)	0.7268			R squared (eta squared)	0.5964
		F test to compare variances				F test to compare variances				F test to compare variances				F test to compare variances				F test to compare variances
		F, DFn, Dfd	4.065, 5, 5			F, DFn, Dfd	3.199, 5, 5			F, DFn, Dfd	2.694, 5, 5			F, DFn, Dfd	1.509, 5, 5			F, DFn, Dfd	1.188, 5, 5
		P value	0.1499			P value	0.2276			P value	0.3008			P value	0.6626			P value	0.8549
		P value summary	ns			P value summary	ns			P value summary	ns			P value summary	ns			P value summary	ns
		Significantly different (P < 0.05)?	No			Significantly different (P < 0.05)?	No			Significantly different (P < 0.05)?	No			Significantly different (P < 0.05)?	No			Significantly different (P < 0.05)?	No
		Data analyzed				Data analyzed				Data analyzed				Data analyzed				Data analyzed
		Sample size, column A	6			Sample size, column A	6			Sample size, column A	6			Sample size, column A	6			Sample size, column A	6
		Sample size, column B	6			Sample size, column B	6			Sample size, column B	6			Sample size, column B	6			Sample size, column B	6
