# Supplementary material for: In vitro inhibition of Pseudomonas aeruginosa PAO1 biofilm formation by DZ2002 through regulation of extracellular DNA and alginate production
Source: Front Cell Infect Microbiol. 2024 Jan 10;13:1333773. doi: 10.3389/fcimb.2023.1333773 (PMC10806038; doi:10.3389/fcimb.2023.1333773)
Supplement: Supplementary file 9 [file Table_9.xlsx]

## Sheet: Sheet1
PQS										Standard concentration度(ng/l）/X-axis	0	20	40	80	160	320
										OD450/Y-axis	0.0843	0.4138	0.8417	1.426	1.9713	2.3938
		OD450				OD450				Concentration
		NC		average		10uM		average		NC	10uM
		0.9015	0.9456	0.92355		0.9499	1.0009	0.9754		47.16	51.25
		0.8911	0.8745	0.8828		0.8828	0.96	0.9214		43.17	47.03
		0.8696	0.8844	0.877		0.9206	1.0206	0.9706		42.74	50.6
		0.9252	0.9734	0.9493		0.9421	1.0364	0.98925		49.5	52.78
		0.9277	0.8832	0.90545		0.869	0.8672	0.8681		46.09	41.71
		0.9131	0.9336	0.92335		0.8872	0.9801	0.93365		47.14	48
C4-HSL										Standard concentration(pg/ml）/X-axis	0	40	80	160	320	640
										OD450/Y-axis	0.049	0.5358	0.9161	1.7	2.209	2.6853
		OD450				OD450				Concentration
		NC		average		10uM		average		NC	10uM
		0.8767	0.8172	0.84695		0.8932	0.8419	0.86755		75.4371	77.8569
		0.8967	0.8678	0.88225		0.858	0.8982	0.8781		79.6344	79.1604
		0.9439	0.9276	0.93575		0.9009	1.0596	0.98025		85.969	91.323
		0.8853	0.9083	0.8968		0.8715	0.8569	0.8642		81.3513	77.471
		0.9214	0.8835	0.90245		0.893	0.8732	0.8831		82.0407	79.7471
		0.9453	0.9227	0.934		0.8974	0.9066	0.902		85.7869	81.9836
C12-HSL										Standard concentration(pg/ml）/X-axis	0		50	100	200	400
										OD450/Y-axis	0.0438		0.8112	1.4175	1.9906	2.1826
		OD450				OD450				Contration
		NC		average		10uM		average		NC	10uM
		0.9958	0.9868	0.9913		1.0072	1.0647	1.03595		68.3765	72.2904
		0.9387	0.9407	0.9397		0.9814	0.9823	0.98185		63.8141	67.4716
		1.0465	0.9479	0.9972		1.01	1.0718	1.0409		68.8145	72.6872
		0.9582	0.9225	0.94035		0.9837	0.9608	0.97225		63.8633	66.6065
		0.9841	0.9031	0.9436		0.9264	0.9863	0.95635		64.1869	65.2875
		0.8635	0.8583	0.8609		0.8545	0.8515	0.853		57.1262	56.4567
